# Supplementary material for: Piezoelectric Yield of Single Electrospun Poly(acrylonitrile) Ultrafine Fibers Studied by Piezoresponse Force Microscopy and Numerical Simulations
Source: Polymers (Basel). 2024 May 7;16(10):1305. doi: 10.3390/polym16101305 (PMC11125114; doi:10.3390/polym16101305)
Supplement: Supplementary file 1 [file polymers-16-01305-s001.zip]

Archive with 1 entries (1 files):
- polymers-2973949-supplementary.pdf
